# Supplementary material for: Chemical Profiles of the Volatilome and Fatty Acids of “Suero Costeño” (Fermented Cream)/Raw Milk from Colombia: Promising Criteria for the Autochthonous-Regional Product Identity Designation
Source: Molecules. 2025 Jun 9;30(12):2524. doi: 10.3390/molecules30122524 (PMC12195864; doi:10.3390/molecules30122524)
Supplement: Supplementary file 1 [file molecules-30-02524-s001.zip]

Archive with 1 entries (1 files):
- molecules-3681207-supplementary.pdf
